# Supplementary material for: Optimising Soy and Pea Protein Gelation to Obtain Hydrogels Intended as Precursors of Food-Grade Dried Porous Materials
Source: Gels. 2023 Jan 12;9(1):62. doi: 10.3390/gels9010062 (PMC9858295; doi:10.3390/gels9010062)
Supplement: Supplementary file 1 [file gels-09-00062-s001.zip]

Archive with 1 entries (1 files):
- gels-2132584-supplementary.pdf
